# Supplementary material for: Alterations of the Intracellular Peptidome in Response to the Proteasome Inhibitor Bortezomib
Source: PLoS One. 2013 Jan 7;8(1):e53263. doi: 10.1371/journal.pone.0053263 (PMC3538785; doi:10.1371/journal.pone.0053263)
Supplement: Table S2 — Heatmap data. This table shows the data used to generate Figure 3, and indicates gene name, protein name, sequence of peptide and theoretical mass (Theor. Mass), the location of the protein within the cell, the upstream and downstream cleavage sites (including P1 and P1’ residues), and prediction of which proteasome subunit is involved in the generation of the peptide. (XLSX) [file pone.0053263.s005.xlsx]

## Sheet: Sheet1
Table S2. Data for heatmap figure
										Relative Levels	Ratio/Color
										Big decrease	<0.50			In table, 0.20 means < 0.20
										Moderate decrease	0.51-0.80
										No major change	0.81-1.24
										Small increase	1.25-1.99
										Moderate increase	2.00-3.99
										Large increase	>4.00			In table, 5.00 means > 5.00
												Bortezomib			Bortezomib			Bortezomib			Bortezomib		Bortez.			Bortezomib		Bortez.		Bortez.		Epoxo.		Epoxo.
												5 nM			5 nM			5 nM			50 nM		500 nM			500 nM		500 nM		500 nM		0.2 uM		2 uM
Gene			Upstream			Downstream				Theor		1h			6h			16h			1h		30'			1h		90'		1h		1h		1h
Name	Protein	Location	P1	P1'	Sequence of Peptide	P1	P1'	Position	Cleavage	Mass		HEK			HEK			HEK			HEK		HEK			HEK		HEK		SY		HEK		HEK
RPS12	40S ribosomal protein S12	cytoplasm	*m	A	Ac-AEEGIAAGGVMDVNTALQEVLKT	T	a		beta 5	2357.18	1.06	0.87	1.05	0.65	0.7	0.65	0.96	0.87	0.96	0.8	0.7	0.8	0.535714	1.17857	0.56	0.48	0.4	0.2	0.2	0.57	0.67	0.2	0.44	0.61	0.42
RPS21	40S Ribosomal protein S21	cytoplasm	k	A	ADGIVSKNF	F	*	Cterm	beta 2	949.487	1.22807	0.982456	1.19298	1.33333	1	0.666667	1.23232	1.26263	0.919192	2.36364	1.54545	0.818182	nd	nd	3.11111	3.02222	2.57778	4.55	4.85	1.45455	0.649351	1.11111	0.711111	0.2	0.2
RPS21	40S Ribosomal protein S21	cytoplasm	a	K	KADGIVSKNF	F	*	Cterm	beta 5	1077.58	1.25	1.02229	0.935911	0.981481	0.796296	0.638889	1.34758	1.25785	0.823966	1.88416	1.1798	0.752298	4.18182	1.54545	3.41463	2.92683	2.68293	3.71	2.99	nd	nd	0.93	1.07	nd	nd
RPS21	40S Ribosomal protein S21	cytoplasm	l	A	AKADGIVSKNF	F	*	Cterm	beta 5	1148.62	1.01181	1.00334	1.15107	0.845118	0.752525	0.611111	1.09359	0.938168	0.787231	1.06897	0.482759	0.206897	1.07042	0.366197	0.652451	0.710294	0.671569	1.08696	1.21739	0.672566	0.336283	0.2	0.2	0.2	0.2
RPS21	40S Ribosomal protein S21	cytoplasm	*	M	Ac-MQNDAGEFVDLYVPRK	K	c	Nterm	beta 2	1922.92	0.719101	0.988764	0.561798	1.88679	0.867925	0.566038	2.5	1	1	1.625	0.875	0.625	1.5	0.75	2.30769	1.07692	1.38462	0.888889	0.259259	1.5	0.552632	1.65957	0.638298	0.2	0.2
RPS21	40S Ribosomal protein S21	cytoplasm	m	G	GESDDSILRLAKADGIVSKNF	F	*	Cterm	beta 5	2234.15	1.05066	1.03659	0.963415	1.33333	1.2	0.666667	1.37255	1.37255	0.941176	1.68971	1.33309	1.00588	3.36842	1.15789	1.9589	1.81349	1.77071	4	5.08	1.54098	0.819672	nd	nd	0.2	0.2
RPS21	40S Ribosomal protein S21	cytoplasm	r	M	MGESDDSILRLAKADGIVSKNF	F	*	Cterm	beta 2	2365.19	1.25	0.926316	1.05263	1.12712	0.711864	0.508475	1.11111	0.793651	0.698413	1.1492	1.04139	0.860737	nd	nd	1.31418	1.34457	1.20091	1.05263	2	1.13636	0.477273	0.608696	0.434783	0.2	0.2
RPS21	40S Ribosomal protein S21	cytoplasm	r	R	RMGESDDSILRLAKADGIVSKNF	F	*	Cterm	beta 2	2521.3	1.25	1.00767	1.56266	0.783582	0.716418	0.61194	1.04762	0.809524	0.666667	1.24	1.54	0.98	nd	nd	1.47	1.87	1.75	nd	nd	0.951818	0.317727	nd	nd	1.12195	0.780488
RPS28	40S Ribosomal protein S28	cytoplasm	*	M	Ac-MDTSRVQPIKL	L	a	Nterm	beta 5	1328.71	0.925926	0.925926	0.888889	0.941176	1.03529	0.588235	1.19048	1.2381	1	1.54545	1.13636	0.886364	4	3.33	1.71429	1.28571	1.28571	2.39	2.54	1.2973	0.972973	0.2	0.2	0.2	0.2
RPS28	40S Ribosomal protein S28	cytoplasm	*	M	Ac-MDTSRVQPIKLA	A	r	Nterm	beta 5	1399.75	0.934579	0.897196	0.841121	1.01277	1.07234	0.689362	1.45977	1.12644	0.804598	2.76	1.8	1.4	5	5	2.72	1.92	1.8	5	5	nd	nd	0.322581	0.548387	0.2	0.2
RPS28	40S Ribosomal protein S28	cytoplasm	*	M	Ac-MDTSRVQPIKLAR	R	v	Nterm	beta 2	1555.85	0.824092	0.762146	1.00036	0.741818	0.909091	0.741818	0.722222	1.07143	0.912698	2.33333	1.33333	1.66667	1.5	2	1.51515	1.63636	1.51515	4.26667	5.06667	0.88299	0.700515	0.949153	0.949153	0.638298	0.93617
RPS28	40S Ribosomal protein S28	cytoplasm	e	G	GDVLTLLESEREARRL	L	r	Internal	Mixed	1856.01	1.93103	2.06897	1.72414	2.55556	3.77778	1.66667	4	5	4.4	4.41667	4.04167	3.63889	5	5	5	5	5	5	5	5	5	nd	nd	5	5
RPS28	40S Ribosomal protein S28	cytoplasm	*	*M	Ac-MDTSRVQPIKLARVTKV	V	l		beta 5	1983.13	1.01	1.03	0.98	1.03	1.1	0.63	1.59596	1.45455	1.13131	1.7	1.32	1.2	nd	nd	1.7	1.55	1.54	3.15	4.06	1.48	1.23	nd	nd	0.2	0.2
RPS28	40S Ribosomal protein S28	cytoplasm	e	G	GDVLTLLESEREARRLR	R	*	Cterm	beta 1	2012.11	0.997494	1.00251	0.849624	1.34545	1.91273	0.923636	1.84868	2.64342	1.72105	4.93261	3.2587	2.41957	5	5	5	4.7	4.74	5	5	nd	nd	0.645161	0.83871	1.36364	1.81818
RPS28	40S Ribosomal protein S28	cytoplasm	*	M	Ac-MDTSRVQPIKLARVTKVLGR	R	t	Nterm	beta 2	2309.34	1.02751	0.941799	1.04074	0.951146	0.92	0.530593	1.12	1.11	0.77	1.36742	1.18077	1.01418	2.69	2.62	1.37136	1.32485	1.16034	3.17	3.66	1.08942	0.931583	0.32	0.4	0.2	0.2
RPS28	40S Ribosomal protein S28	cytoplasm	v	K	KGPVREGDVLTLLESEREARRLR	R	*		beta 5	2678.49	nd	nd	nd	nd	nd	nd	1.4	1.22	0.82	2.57	1.55	1.22	5	3.29	3.4	3.1	2.35	5	5	nd	nd	nd	nd	nd	nd
RPLP1	60S acidic ribosomal protein P1	cytoplasm	a	A	AGVNVEPFWPGLFA	A	k		beta 5	1502.76	0.94	0.88	1.18	nd	nd	nd	1.02	1.26	0.68	1.89	0.92	0.76	2.06	1.26	2.18	2.11	1.45	nd	nd	1.92	0.98	0.2	0.2	0.2	0.2
RPLP1	60S acidic ribosomal protein P1	cytoplasm	a	G	GVNVEPFWPGLFAKAL	L	a		beta 5	1743.93	1.17	1.22	1.06	nd	nd	nd	nd	nd	nd	nd	nd	nd	5	5	2.15	2.22	1.85	5	5	nd	nd	0.2	0.2	0.2	0.2
RPLP1	60S acidic ribosomal protein P1	cytoplasm	a	A	AGVNVEPFWPGLFAKAL	L	a		beta 5	1814.97	1.25	0.99	1.12	0.67	0.53	0.27	0.95	0.85	0.53	0.91	0.6	0.47	1.53	0.91	1.18	1.36	0.91	3.6	4	nd	nd	0.2	0.2	0.2	0.2
RPLP2	60S acidic ribosomal protein P2	cytoplasm	q	G	GIGKLASV	V	p	Internal	beta 5	743.454	nd	nd	nd	nd	nd	nd	nd	nd	nd	5	5	5	5	5	5	5	5	5	5	5	5	nd	nd	nd	nd
RPLP2	60S acidic ribosomal protein P2	cytoplasm	q	G	GIGKLASVPAGGAVAV	V	s		beta 5	1365.8	nd	nd	nd	nd	nd	nd	nd	nd	nd	5	5	5	5	5	5	5	5	5	5	nd	nd	nd	nd	nd	nd
RPLP2	60S acidic ribosomal protein P2	cytoplasm	a	A	ALGGNSSPSAKDIKKI	I	l	Internal	beta 5	1584.88	nd	nd	nd	nd	nd	nd	nd	nd	nd	5	5	5	5	5	5	5	5	5	5	5	5	nd	nd	nd	nd
RPLP2	60S acidic ribosomal protein P2	cytoplasm	l	A	AALGGNSSPSAKDIKKI	I	l		beta 5	1655.92	nd	nd	nd	nd	nd	nd	5	5	5	5	5	5	5	5	5	5	5	5	5	nd	nd	nd	nd	nd	nd
RPLP2	60S acidic ribosomal protein P2	cytoplasm	i	L	LDSVGIEADDDRLNKV	V	i		beta 5	1757.88	nd	nd	nd	nd	nd	nd	nd	nd	nd	5	5	5	5	5	5	5	5	5	5	nd	nd	nd	nd	nd	nd
RPLP2	60S acidic ribosomal protein P2	cytoplasm	v	G	GIEADDDRLNKVISEL	L	n	Internal	beta 5	1785.91	1.13208	0.943396	0.867925	0.952381	1.09524	0.666667	2.07407	2.44444	1.77778	4.2	2.6	1.8	5	5	4.94971	3.77155	3.2658	5	5	po	2.74074	0.2	0.2	0.2	0.2
RPLP2	60S acidic ribosomal protein P2	cytoplasm	i	L	LDSVGIEADDDRLNKVISE	E	l		Mixed	2087.04	nd	nd	nd	nd	nd	nd	2.1	1.52	1.26	5	5	5	5	5	5	5	5	5	5	nd	nd	nd	nd	5	5
RPLP2	60S acidic ribosomal protein P2	cytoplasm	i	L	LDSVGIEADDDRLNKVISEL	L	n	Internal	beta 5	2200.12	nd	nd	nd	nd	nd	nd	4.08	5	4	5	5	5	5	5	5	5	5	5	5	5	5	nd	nd	nd	nd
RPLP2	60S acidic ribosomal protein P2	cytoplasm	v	A	ASYLLAALGGNSSPSAKDIKKI	I	l		beta 5	2203.22	nd	nd	nd	nd	nd	nd	nd	nd	nd	5	5	5	5	5	5	5	5	5	5	nd	nd	nd	nd	nd	nd
RPLP2	60S acidic ribosomal protein P2 polymorphism	cytoplasm	l	N	DGKNIEDVIAQGIGKL	L	a		beta 5	1668.9	1.17	1.17	1.27	nd	nd	nd	2.72414	3.37931	1.96552	3.75	4.25	4.69	5	5	5	5	5	5	5	5	3.75	nd	nd	0.3	0.25
NDUFAB1	Acyl carrier protein, mitochondrial	mitochondria	c	P	PQEIVDYIADKKDVYE	E	*		beta 5	1923.95	nd	nd	nd	nd	nd	nd	nd	nd	nd	5	5	5	5	5	5	5	5	5	5	nd	nd	nd	nd	nd	nd
NDUFAB1	Acyl carrier protein, mitochondrial	mitochondria	a	M	MEDEFGFEIPDIDAEKL	L	m		beta 5	1996.9	nd	nd	nd	nd	nd	nd	nd	nd	nd	nd	nd	nd	5	5	5	5	5	5	5	5	5	nd	nd	nd	nd
C1QBP	Complement component 1 Q subcomponent-binding protein, mitochondrial	mitochondria	l	A	ADRGVDNTFADELVEL	L	s		beta 5	1762.84	nd	nd	nd	nd	nd	nd	1.01	1.21	1.19	5	5	5	nd	nd	5	5	5	5	5	4.07	1.93	nd	nd	nd	nd
COX5A	Cytochrome c oxidase subunit 5a	mitochondria	l	G	GISTPEELGLDKV	V	*	Cterm	beta 5	1356.71	0.88	0.9	1.06	0.993007	2.18182	0.965035	1.05263	po	0.842105	0.977444	0.827068	0.75188	0.709816	0.824903	1.03704	0.962963	1.08148	1.22727	1.81818	0.873786	0.543689	0.2	0.2	0.375	0.45
COX5A	Cytochrome c oxidase subunit 5a	mitochondria	l	R	RPTLNELGISTPEELGLDKV	V	*	Cterm	beta 5	2180.17	1.1358	0.864198	1.06173	nd	nd	nd	nd	nd	nd	0.970588	0.676471	0.514706	1.42857	1	1.53061	1.36735	1.20408	1.13333	1.33333	0.833333	0.333333	0.2	0.2	0.2	0.2
COX5A	Cytochrome c oxidase subunit 5a	mitochondria	e	L	LRPTLNELGISTPEELGLDKV	V	*	Cterm	beta 1	2293.25	1.08571	0.771429	1	nd	nd	nd	nd	nd	nd	4.09852	3.03744	2.75567	5	5	5	5	5	5	5	5	5	1.2	0.909091	5	5
COX6B1	Cytochrome c oxidase subunit 6b	mitochondria	*m	A	Ac-AEDMETKIKNY	Y	k	Nterm	beta 5	1382.64	1	0.955224	0.895522	1.07807	0.973978	0.72119	1.23478	1.14783	0.921739	2	1.73333	1.6	3.66	3.02	1.75309	1.7284	1.55556	3.45	3.95	1.94798	1.69942	0.53125	0.4375	0.2	0.2
COX6B1	Cytochrome c oxidase subunit 6b	mitochondria	*m	A	Ac-AEDMETKIKNYKT	T	a	Nterm	beta 5	1611.78	1.0219	0.992701	0.992701	0.9375	0.919643	0.660714	1.00741	0.896296	0.814815	0.695652	0.623188	0.57971	2.41176	0.823529	0.692308	0.653846	0.653846	0.692308	1.15385	nd	nd	0.2	0.2	nd	nd
COX7C	Cytochrome c oxidase subunit 7c	mitochondria	l	V	VVRHQLLKT	T	*		beta 5	1092.68	1.13	0.92	1.1	1.03	0.85	0.64	1.34	1.21	0.87	1.24	0.8	0.76	nd	nd	nd	nd	nd	nd	nd	1.12	0.69	1.08	0.69	nd	nd
DUT	Deoxyuridine 5'-triphosphate nucleotidohydrolase, mitochondrial	mitochondria	r	I	IFYPEIEEVQALDDTERGSGGFGSTGKN	N	*		beta 2	3015.41	1.38	1	0.75	1.13	0.93	0.72	1.39	1.13	0.97	5	5	5	nd	nd	5	5	5	5	5	nd	nd	nd	nd	0.2	0.2
ERH	Enhancer of rudimentary homolog	nucleus	*m	S	Ac-SHTILLVQPTKR	R	p	Nterm	beta 2	1433.84	0.956842	0.886692	0.886692	1.25	1.35	0.85	1.47368	1.78947	1.22105	4.24242	3.0303	2.84848	5	5	3.0371	2.61296	2.23643	5	5	3.02035	2.41279	0.67	0.76	0.2	0.2
ERH	Enhancer of rudimentary homolog	nucleus	*m	S	Ac-SHTILLVQPTKRPEGRTY	Y	a	Nterm	beta 5	2137.16	0.973806	1.04629	0.696676	0.945055	1.17216	0.820513	1.33649	1.35545	1.109	2.07179	1.29231	1.49231	3.2	3.49	2.68456	1.95273	1.84658	3.3	3.04	2.27009	2.25823	0.621622	0.98	0.2	0.2
EEF1B2	Eukaryotic translation elongation factor 1 beta	cytoplasm	c	V	VRSIQADGL	L	v		beta 5	957.524	1.25	0.84	0.91	nd	nd	nd	nd	nd	nd	nd	nd	nd	nd	nd	nd	nd	nd	nd	nd	0.88	0.38	0.2	0.2	0.2	0.2
EEF1B2	Eukaryotic translation elongation factor 1 beta	cytoplasm	s	M	MDVAAFNKI	I	*		beta 5	1007.51	nd	nd	nd	nd	nd	nd	nd	nd	nd	5	5	5	5	5	5	5	5	5	5	nd	nd	nd	nd	nd	nd
EEF1B2	Eukaryotic translation elongation factor 1 beta	cytoplasm	*m	G	GFGDLKSPAGLQV	V	l	Nterm	beta 5	1287.68	0.984848	0.984848	1.07576	1.22222	1.33333	0.666667	1.0963	0.962963	0.681481	2.27692	1.69231	1.26154	5	5	3.19048	2.7619	2.66667	5	5	2.21429	1.32143	0.384615	0.564103	0.2	0.2
EEF1B2	Eukaryotic translation elongation factor 1 beta	cytoplasm	*m	G	GFGDLKSPAGLQVL	L	n	Nterm	beta 5	1400.77	1.06061	1.01515	1.09091	1.09091	0.909091	0.363636	1.86047	0.930233	0.55814	0.618705	0.431655	0.330935	0.805687	0.379147	0.721311	0.590164	0.540984	0.823529	0.764706	0.419048	0.228571	0.2	0.2	0.540541	0.675676
EEF1B2	Eukaryotic translation elongation factor 1 beta	cytoplasm	*m	G	GFGDLKSPAGLQVLNDYL	L	a	Nterm	beta 5	1905.98	1.01185	0.986453	0.656467	nd	nd	nd	0.625	0.569444	0.208333	0.486622	0.366221	0.284281	0.2	0.2	0.497353	0.473353	0.452588	0.333333	0.444444	0.413868	0.266522	0.2	0.2	0.2	0.2
EIF5A	Eukaryotic translation initiation factor 5A	cytoplasm	a	M	MTEEAAVAIKAMAK	K	*	Cterm	beta 5	1462.75	1.25	0.854701	0.854701	0.898649	0.662162	0.486486	0.902256	0.766917	0.669173	0.961538	0.576923	0.307692	nd	nd	1.45946	1.40541	0.810811	nd	nd	0.791667	0.3125	0.29	0.25	nd	nd
EIF5A	Eukaryotic translation initiation factor 5A	cytoplasm	l	S	SAMTEEAAVAIKAMAK	K	*	Cterm	beta 5	1620.82	1.25	0.884211	1.15789	1.18367	0.55102	0.367347	1.10476	0.647619	0.457143	0.820896	0.61194	0.41791	1.14286	0.914286	1.30841	1.25234	0.841121	1.25	1.0625	0.851485	0.336634	0.36	0.21	0.2	0.2
FUBP1	Far upstream element-binding protein 1	nucleus	a	A	AEIITDLLRSV	V	q		beta 5	1228.7	nd	nd	nd	nd	nd	nd	nd	nd	nd	5	5	5	5	5	5	5	5	5	5	nd	nd	nd	nd	nd	nd
KHSRP	Far upstream element-binding protein 2	nucleus	a	A	ARIINDLLQSL	L	r	Internal	beta 5	1254.73	0.927835	0.886598	1.09278	nd	nd	nd	nd	nd	nd	0.315789	0.231579	0.2	0.484848	0.424242	0.6	0.56	0.52	nd	nd	0.2	0.2	0.285714	0.2	0.241379	0.2
KHSRP	Far upstream element-binding protein 2	nucleus	c	G	GLVIGRGGENVKAINQQTGAFVEI	I	s	Internal	beta 5	2469.33	1.16071	1.16071	1.25	nd	nd	nd	1.05882	1.05882	0.823529	0.2	0.2	0.2	0.2	0.2	0.2	0.309278	0.371134	0.2	0.2	0.2	0.2	0.2	0.2	0.2	0.2
FKBP1A	FK506 Binding Protein	cytoplasm	l	V	VFDVELL	L	k		beta 5	833.453	1.1	0.63	0.83	0.99	0.77	0.61	nd	nd	nd	nd	nd	nd	nd	nd	nd	nd	nd	nd	nd	nd	nd	0.2	0.2	0.2	0.2
FKBP1A	FK506 Binding Protein	cytoplasm	d	V	VELLKLE	E	*	Cterm	beta 1	842.511	1.42222	0.888889	1.15556	5	5	5	5	5	5	2.98551	2.2029	1.91304	3.46154	1.61538	5	5	5	3.23077	3.53846	nd	nd	3.30435	1.47826	5	5
FKBP1A	FK506 Binding Protein	cytoplasm	l	V	VFDVELLKLE	E	*	Cterm	beta 5	1203.67	1.2037	0.888889	1.07407	po	0.46875	0.375	1.07527	0.795699	0.580645	1.53684	0.884211	0.463158	3.46154	1.84615	2.25806	2.09677	1.45161	4	3.56	1.04082	0.408163	0.244444	0.2	0.2	0.2
FKBP1A	FK506 Binding Protein	cytoplasm	m	G	GVQVETISPGDGRTFPKRGQT	T	c	Internal	beta 5	2229.15	0.852577	1.1563	1.0728	1.31004	1.24017	0.655022	1.5533	1.43147	0.974619	0.2	0.2	0.2	0.906667	0.8	0.952381	1	1.19048	0.95	0.91	0.888889	0.333333	0.719101	0.449438	nd	nd
HSPE1	Heat shock 10kDa protein 1 (chaperonin 10)	mitochondria	k	F	FLPLFDR	R	v		beta 2	906.496	nd	nd	nd	nd	nd	nd	nd	nd	nd	5	5	5	5	5	5	5	5	5	5	nd	nd	nd	nd	nd	nd
HSPE1	Heat shock 10kDa protein 1 (chaperonin 10)	mitochondria	*m	A	Ac-AGQAFRKF	F	l	Nterm	beta 5	965.508	po	po	po	1.29412	2.05882	1.17647	2.66667	3.33333	2.44444	5	5	5	5	5	5	5	5	5	5	5	5	nd	nd	nd	nd
HSPE1	Heat shock 10kDa protein 1 (chaperonin 10)	mitochondria	*m	A	Ac-AGQAFRKFL	L	p	Nterm	beta 5	1078.59	0.769231	0.854701	0.940171	0.980392	1.07843	0.686275	1.29412	1.41176	0.988235	3.47	2.76	2.52	4.42	4	3.35	2.75	2.75	3.77	4.57	2	1.75439	0.2	0.2	0.2	0.2
HSPE1	Heat shock 10kDa protein 1 (chaperonin 10)	mitochondria	r	D	DGDILGKYVD	D	*	Cterm	beta 2	1093.53	nd	nd	nd	nd	nd	nd	3.57143	3.33333	2.61905	5	5	5	5	5	5	5	5	5	5	5	5	nd	nd	nd	nd
HSPE1	Heat shock 10kDa protein 1 (chaperonin 10)	mitochondria	v	L	LDDKDYFLF	F	r	Internal	beta 5	1174.55	nd	nd	nd	nd	nd	nd	nd	nd	nd	5	5	5	nd	nd	5	5	5	5	5	5	5	nd	nd	nd	nd
HSPE1	Heat shock 10kDa protein 1 (chaperonin 10)	mitochondria	f	L	LPLFDRVLVE	E	r	Internal	Mixed	1199.69	nd	nd	nd	5	5	5	5	5	5	5	5	5	nd	nd	5	5	5	5	5	5	5	nd	nd	nd	nd
HSPE1	Heat shock 10kDa protein 1 (chaperonin 10)	mitochondria	l	P	PLFDRVLVER	R	s		Mixed	1242.71	nd	nd	nd	nd	nd	nd	1.43	1.16	0.93	5	5	5	5	5	5	5	5	5	5	nd	nd	nd	nd	nd	nd
HSPE1	Heat shock 10kDa protein 1 (chaperonin 10)	mitochondria	f	R	RDGDILGKYVD	D	*	Cterm	beta 5	1249.63	1.25	0.898482	0.898482	1.10638	0.817021	0.587234	1.4637	1.53813	1.16059	3.80928	2.67457	2.04777	5	5	5	5	5	5	5	4.49091	1.97576	0.2	0.2	0.2	0.2
HSPE1	Heat shock 10kDa protein 1 (chaperonin 10)	mitochondria	v	V	VLDDKDYFLF	F	r	Internal	beta 5	1273.62	1.21951	1.07317	0.97561	nd	nd	nd	nd	nd	nd	5	2.96	2.59	5	5	5	5	5	5	5	5	5	nd	nd	nd	nd
HSPE1	Heat shock 10kDa protein 1 (chaperonin 10)	mitochondria	v	L	LDDKDYFLFR	R	d		Mixed	1330.66	nd	nd	nd	nd	nd	nd	nd	nd	nd	5	5	5	5	5	5	5	5	5	5	nd	nd	nd	nd	nd	nd
HSPE1	Heat shock 10kDa protein 1 (chaperonin 10)	mitochondria	k	F	FLPLFDRVLVE	E	r	Internal	Mixed	1346.76	nd	nd	nd	nd	nd	nd	nd	nd	nd	5	5	5	5	5	5	5	5	5	5	5	5	nd	nd	nd	nd
HSPE1	Heat shock 10kDa protein 1 (chaperonin 10)	mitochondria	f	L	LPLFDRVLVER	R	s		Mixed	1355.79	nd	nd	nd	nd	nd	nd	nd	nd	nd	5	5	5	5	5	5	5	5	5	5	nd	nd	nd	nd	nd	nd
HSPE1	Heat shock 10kDa protein 1 (chaperonin 10)	mitochondria	v	V	VLDDKDYFLFR	R	d		Mixed	1429.72	nd	nd	nd	nd	nd	nd	nd	nd	nd	5	5	5	5	5	5	5	5	5	5	nd	nd	nd	nd	nd	nd
HSPE1	Heat shock 10kDa protein 1 (chaperonin 10)	mitochondria	e	R	RSAAETVTKGGIML	L	p		Mixed	1432.77	nd	nd	nd	nd	nd	nd	nd	nd	nd	nd	nd	nd	5	5	nd	nd	nd	5	5	nd	nd	5	5	5	5
HSPE1	Heat shock 10kDa protein 1 (chaperonin 10)	mitochondria	k	G	GGIMLPEKSQGKVL	L	q		Mixed	1455.81	nd	nd	nd	nd	nd	nd	2.64	3.65	2.64	5	5	5	5	5	5	5	5	5	5	5	5	nd	nd	nd	nd
HSPE1	Heat shock 10kDa protein 1 (chaperonin 10)	mitochondria	v	G	GDKVLLPEYGGTKV	V	v		beta 5	1474.8	nd	nd	nd	nd	nd	nd	nd	nd	nd	5	5	5	5	5	5	5	5	5	5	nd	nd	nd	nd	nd	nd
HSPE1	Heat shock 10kDa protein 1 (chaperonin 10)	mitochondria	v	G	GSGSKGKGGEIQPVSV	V	k	Internal	beta 5	1485.78	0.960828	1.0248	1.1109	1.11834	1.27438	0.875596	2.54545	3.27273	2.36364	5	5	4.19048	5	5	5	5	5	5	5	5	5	0.2	0.2	0.4	0.44
HSPE1	Heat shock 10kDa protein 1 (chaperonin 10)	mitochondria	k	F	FLPLFDRVLVER	R	s	Internal	beta 2	1502.86	1.40741	0.888889	1.33333	nd	nd	nd	2.22222	2.44444	2	5	5	5	5	5	5	5	5	5	5	nd	nd	0.81	0.54	nd	nd
HSPE1	Heat shock 10kDa protein 1 (chaperonin 10)	mitochondria	*m	A	Ac-AGQAFRKFLPLFD	D	r	Nterm	beta 1	1550.82	0.988764	0.808989	0.898876	1.86047	2.32558	1.44186	3.42857	4.11429	2.85714	3.33	2.86	3.29	2.86	2.95	4.24242	3.15152	3.33333	2.90909	2.72727	3.46154	2.53846	4.4	4.93333	5	5
HSPE1	Heat shock 10kDa protein 1 (chaperonin 10)	mitochondria	v	G	GDKVLLPEYGGTKVV	V	l		beta 5	1573.87	nd	nd	nd	nd	nd	nd	nd	nd	nd	5	5	5	5	5	5	5	5	5	5	nd	nd	nd	nd	nd	nd
HSPE1	Heat shock 10kDa protein 1 (chaperonin 10)	mitochondria	a	V	VGSGSKGKGGEIQPVSV	V	k	Internal	beta 5	1584.85	1.25	0.8	0.84	1.68182	1.11364	0.715909	2.44444	2.41026	1.60684	5	5	4.53704	5	5	4.40909	4.45455	5	5	5	1.65714	0.857143	1.09091	0.909091	nd	nd
HSPE1	Heat shock 10kDa protein 1 (chaperonin 10)	mitochondria	k	G	GGIMLPEKSQGKVLQA	A	t	Internal	Mixed	1654.91	nd	nd	nd	2.73394	2.69725	1.37615	5	5	5	5	5	5	5	5	5	5	5	5	5	5	5	5	5	5	5
HSPE1	Heat shock 10kDa protein 1 (chaperonin 10)	mitochondria	v	A	AVGSGSKGKGGEIQPVSV	V	k	Internal	beta 5	1655.88	1.02132	1.04082	1.60884	1.15481	0.920502	0.635983	1.12782	1.65414	1.57895	3.30784	2.6707	2.44223	5	5	4.31429	3.6	3.02857	5	5	3.41463	1.85366	0.2	0.2	0.2	0.2
HSPE1	Heat shock 10kDa protein 1 (chaperonin 10)	mitochondria	*m	A	Ac-AGQAFRKFLPLFDR	R	v	Nterm	beta 2	1706.93	0.82	0.8	1.2	0.677966	0.881356	0.762712	0.96	1.04	1.2	3.125	2.375	1.875	2.61538	2.30769	2.5	2.125	2.08333	2.75	3.25	1.48571	1.14286	1.14	1.1	nd	nd
HSPE1	Heat shock 10kDa protein 1 (chaperonin 10)	mitochondria	*m	A	Ac-AGQAFRKFLPLFDRV	V	l	Nterm	beta 5	1805.99	0.865385	0.884615	0.980769	0.631579	0.842105	0.736842	1.1	1.06	0.9	0.685185	0.537037	0.592593	0.53125	0.53125	0.463158	0.652632	0.547368	0.2	0.2	0.707071	0.767677	0.2	0.2	0.2	0.2
HSPE1	Heat shock 10kDa protein 1 (chaperonin 10)	mitochondria	a	T	TVVAVGSGSKGKGGEIQPVSV	V	k	Internal	beta 5	1955.07	0.384615	1.05769	1.09615	1.23684	0.526316	0.473684	1.56627	1.15663	0.722892	2.96323	2.17159	2.02831	5	5	5	5	5	5	5	2.62848	2.54309	0.2	0.2	0.2	0.2
HSPE1	Heat shock 10kDa protein 1 (chaperonin 10)	mitochondria	s	A	AAETVTKGGIMLPEKSQGKVLQA	A	t		beta 5	2355.28	1.18	0.99	1.12	1.883	0.63	0.72	1.22	1.22	0.93	1.51	0.94	0.7	2.97	1.35	1.41	1.49	1.29	4.19	5	nd	nd	0.2	0.2	0.2	0.2
HSPE1	Heat shock 10kDa protein 1 (chaperonin 10)	mitochondria	v	L	LDDKDYFLFRDGDILGKYVD	D	*		beta 5	2406.17	nd	nd	nd	nd	nd	nd	5	5	5	5	5	5	5	5	5	5	5	5	5	nd	nd	0.2	0.2	nd	nd
HSPE1	Heat shock 10kDa protein 1 (chaperonin 10)	mitochondria	r	S	SAAETVTKGGIMLPEKSQGKVLQA	A	t		Mixed	2442.32	nd	nd	nd	nd	nd	nd	1.86	1.74	1.05	5	5	5	5	5	5	5	5	5	5	nd	nd	nd	nd	nd	nd
HSPE1	Heat shock 10kDa protein 1 (chaperonin 10)	mitochondria	v	V	VLDDKDYFLFRDGDILGKYVD	D	*	Cterm	beta 5	2505.24	1.16832	0.990099	0.792079	0.837398	0.682927	0.715447	1.36	1.38	1.16	2.33333	1.60417	1.39583	5	5	4.07895	4.21053	3.71053	5	5	3.69231	1.92308	0.37	0.26	0.71	0.33
HN1	Hematological and neurological expressed 1 protein	nucleus	*m	T	Ac-TTTTTFKGVDPNSRNSSR	R	d		beta 2	2009.98	1.02	0.82	1.22	nd	nd	nd	1.01	1.04	0.92	3.57	2.29	2.38	5	5	nd	nd	nd	5	5	0.9	0.7	1.12	1.26	0.94	1.06
HNRPDL	Heterogeneous nuclear ribonucleoprotein D-like	nucleus	r	G	GFGFVLFKDA	A	a		Mixed	1099.57	nd	nd	nd	nd	nd	nd	nd	nd	nd	nd	nd	nd	5	5	5	5	5	5	5	5	5	nd	nd	nd	nd
HNRNPA2B1	Heterogeneous nuclear ribonucleoproteins A2/B1 (the motif GFGFVTF is also found in several other proteins!!!)	nucleus	r	G	GFGFVTF	F	d		Mixed	773.375	nd	nd	nd	nd	nd	nd	1.94	2.39	1.52	5	5	5	5	5	5	5	5	5	5	5	5	nd	nd	nd	nd
HINT1	Histidine triad nucleotide-binding protein 1	cytoplasm	*m	A	Ac-ADEIAKAQVAR	R	p	Nterm	beta 2	1212.65	1.04167	0.895833	1.04167	1.17647	0.980392	0.784314	1.07692	1.23077	0.846154	1.85185	1.61481	1.54074	5	5	3.25	3	2.6	5	5	1.81818	1.52727	1.22857	1.42857	0.421053	0.315789
HINT1	Histidine triad nucleotide-binding protein 1	cytoplasm	c	A	AADLGLNKGYRMV	V	v	Internal	beta 5	1406.73	1.17647	1.17647	1.09804	1.55556	1.33333	0.711111	1.85185	1.80247	1.25926	3.73333	2.53333	1.86667	5	5	3.61625	3.5875	3.32875	5	5	4.61538	3.23077	2.61111	2.22222	0.2	0.2
HINT1	Histidine triad nucleotide-binding protein 1	cytoplasm	*m	A	Ac-ADEIAKAQVARPGGDTIFGKIIRK	K	e	Nterm	beta 2	2595.45	1.3	1	1.35	nd	nd	nd	nd	nd	nd	3.42105	2.63158	2.68421	3.75	3.75	3.41699	3.38996	3.36448	5	5	2.29069	1.82042	1.41	1.23	nd	nd
HINT1	Histidine triad nucleotide-binding protein 1	cytoplasm	*m	A	Ac-ADEIAKAQVARPGGDTIFGKIIRKEI	I	p	Nterm	beta 5	2837.58	0.820513	0.923077	1.02564	1.14286	1.6	1.14286	nd	nd	nd	2.31973	1.99546	2.0068	1.85714	1.92857	2.0339	1.86441	1.86441	2.59	4.07	2.53659	1.70732	nd	nd	nd	nd
H2B	Histone H2B	nucleus	f	V	VNDIFERI	I	i	Internal	beta 5	1004.53	1.08696	0.695652	1.08696	1.81818	1.81818	0.606061	5	5	5	5	5	5	5	5	5	5	5	nd	nd	nd	nd	0.2	0.2	0.48	0.57
H2B	Histone H2B	nucleus	f	V	VNDIFERIAGEASRL	L	p	Internal	beta 5	1688.88	0.967742	0.709677	0.967742	nd	nd	nd	nd	nd	nd	1.825	1.325	0.825	2.92857	1.5	5	5	5	5	5	nd	nd	nd	nd	0.35	0.26
MIF	Macrophage migration inhibitory factor	cytoplasm	l	A	AQATGKPPQYIAV	V	h	Internal	beta 5	1342.72	1.22642	1.0566	0.962264	1.80645	1.93548	0.645161	3.2	3	2	3.88889	2.22222	1.66667	5	5	5	5	5	5	5	5	5	0.2	0.2	0.2	0.2
MIF	Macrophage migration inhibitory factor	cytoplasm	v	P	PDGFLSELTQQL	L	a		beta 5	1346.67	nd	nd	nd	nd	nd	nd	nd	nd	nd	5	5	5	5	5	5	5	5	5	5	nd	nd	nd	nd	nd	nd
MIF	Macrophage migration inhibitory factor	cytoplasm	s	V	VPDGFLSELTQQL	L	a		beta 5	1445.74	nd	nd	nd	nd	nd	nd	nd	nd	nd	5	5	5	5	5	5	5	5	5	5	nd	nd	nd	nd	nd	nd
MIF	Macrophage migration inhibitory factor	cytoplasm	l	A	AQATGKPPQYIAVH	H	v		beta 5	1479.78	nd	nd	nd	nd	nd	nd	nd	nd	nd	nd	nd	nd	5	5	5	5	5	5	5	5	5	nd	nd	nd	nd
MIF	Macrophage migration inhibitory factor	cytoplasm	v	P	PDGFLSELTQQLAQA	A	t		beta 5	1616.8	nd	nd	nd	nd	nd	nd	nd	nd	nd	5	5	5	5	5	5	5	5	5	5	nd	nd	nd	nd	nd	nd
MIF	Macrophage migration inhibitory factor	cytoplasm	l	A	AQATGKPPQYIAVHVV	V	p		beta 5	1677.92	nd	nd	nd	nd	nd	nd	5	5	5	4.6	3.8	3.5	5	5	5	5	5	5	5	nd	nd	0.2	0.2	0.2	0.2
MIF	Macrophage migration inhibitory factor	cytoplasm	v	P	PRASVPDGFLSELTQQL	L	a	Internal	beta 5	1856.96	0.923077	0.673077	0.576923	nd	nd	nd	nd	nd	nd	2.36364	1.45455	1.45455	2.22222	2	2.88889	2.44444	1.91111	2.33	1.53	nd	nd	0.2	0.2	0.2	0.2
MIF	Macrophage migration inhibitory factor	cytoplasm	l	A	AQATGKPPQYIAVHVVPDQL	L	m	Internal	beta 5	2131.14	1.16984	1.06349	0.811111	1.40107	1.31551	0.983957	2.14286	2.35714	2	2.28136	1.89077	1.8714	5	5	3.78947	2.89474	2.78947	5	5	4	1.93103	0.2	0.2	0.2	0.2
MIF	Macrophage migration inhibitory factor	cytoplasm	l	A	AQATGKPPQYIAVHVVPDQLMA	A	f	Internal	beta 5	2333.22	1.06195	0.99115	0.778761	1.52941	1.29412	1	1.8125	2	1.5625	1.94444	1.47222	1.05556	2.10526	1.47368	5	5	5	5	5	3.33333	1.39394	0.2	0.2	0.2	0.2
MIF	Macrophage migration inhibitory factor	cytoplasm	l	A	AQATGKPPQYIAVHVVPDQLMAF	F	g	Internal	beta 5	2480.29	0.930233	1.16279	0.976744	nd	nd	nd	nd	nd	nd	1.30435	1.04348	0.869565	nd	nd	2.85714	2.38095	2.38095	5	5	nd	nd	nd	nd	nd	nd
MIF	Macrophage migration inhibitory factor	cytoplasm	*m	P	PMFIVNTNVPRASVPDGFLSELTQQL	L	a	Nterm	beta 5	2872.48	1.25	1	1	1.17647	0.941176	1.11765	0.978261	1.08696	0.815217	1.41333	1.06667	0.933333	nd	nd	2.52632	2.89474	2.10526	5	5	1.75	1	0.33	0.43	0.53	0.48
MAPK1IP1L	MAPK-interacting and spindle-stabilizing protein-like	cytoplasm	v	P	PSGPSGAPPMPGGPHSY	Y	h*		beta 5	1591.71	1.33	0.94	0.37	nd	nd	nd	1.2	0.66	0.67	1	0.71	0.71	nd	nd	2	1.51	1.43	nd	nd	nd	nd	0.2	0.2	0.2	0.2
MAPK1IP1L	MAPK-interacting and spindle-stabilizing protein-like	cytoplasm	v	P	PSGPSGAPPMPGGPHSYH	H	*		beta 5	1728.77	1.12	1	0.3	1.25	1.01	0.85	2.33	1.59	1.02	4.2	2.26	1.43	5	5	5	5	5	5	3.62	nd	nd	1.47	1.52	0.2	0.2
CLNS1A	Methylosome subunit pICln (AltName: Chloride channel, nucleotide sensitive 1A)	cytoplasm	*m	S	Ac-SFLKSFPPPGPAEGLLRQQ	Q	p		beta 5	2110.12	0.96	1.06	0.84	nd	nd	nd	1.46	1.2	0.58	2.85	1.73	1.73	5	5	3.2	3.9	3.5	5	5	5	5	0.63	0.93	0.51	0.44
NDUFA8	NADH dehydrogenase 1 alpha subcomplex, 8	mitochondria	*m	P	PGIVELPTLEEL	L	k		beta 5	1308.72	1.27	1	0.98	0.91	0.63	0.55	0.98	0.68	0.62	0.2	0.2	0.2	nd	nd	nd	nd	nd	nd	nd	0.37	0.25	0.2	0.2	0.2	0.2
NUTF2	Nuclear transport factor 2	cytoplasm	*m	G	Ac-GDKPIWEQIGSSFIQH	H	y		beta 5	1882.92	nd	nd	nd	nd	nd	nd	1.31	1.74	1.08	3.25	2.5	2.5	5	5	2.43	2.7	2.49	5	5	nd	nd	0.77	1.02	0.2	0.2
NPM1	Nucleophosmin	nucleus	a	K	KFINYV	V	k	Internal	beta 5	782.433	nd	nd	nd	2.72727	2.72727	0.454545	5	5	4.07	5	4.44444	2.66667	5	5	5	5	5	5	5	5	5	nd	nd	nd	nd
NPM1	Nucleophosmin	nucleus	k	G	GGSLPKVEA	A	k	Internal	Mixed	856.465	nd	nd	nd	3.33333	2.22222	po	5	5	5	5	5	5	5	5	5	5	5	5	5	nd	nd	nd	nd	nd	nd
NPM1	Nucleophosmin	nucleus	q	A	ASIEKGGSLPKVEA	A	k	Internal	beta 5	1384.76	0.752688	1.01075	1.07527	2.16	2.32	1.92	5	5	5	5	5	5	5	5	5	5	5	5	5	nd	nd	nd	nd	nd	nd
NPM1	Nucleophosmin	nucleus	l	G	GGFEITPPVVLRLK	K	c		Mixed	1524.9	1.06	1.2	1.06	nd	nd	nd	5	5	5	nd	nd	nd	5	5	1.87	1.73	1.71	4.6	4.8	nd	nd	0.2	0.2	nd	nd
NPM1	Nucleophosmin	nucleus	m	T	TDQEAIQDLWQWRKSL	L	*	Cterm	beta 5	2016.01	2.57143	1.14286	1.14286	1.5	0.555556	0.388889	1.68831	1.11688	0.623377	3.75	2.25	2.15	5	5	5	5	5	5	5	nd	nd	nd	nd	nd	nd
NME2	Nucleoside diphosphate kinase B	cytoplasm	*m	A	Ac-ANLERTFIAIKPDGV	V	q		beta 5	1684.91	1.07	1.07	1.07	nd	nd	nd	nd	nd	nd	nd	nd	nd	nd	nd	nd	nd	nd	nd	nd	0.2	0.2	0.2	0.2	0.2	0.2
PPIA	Peptidylprolyl isomerase A	cytoplasm	l	K	KHTGPGILSM	M	a	Internal	beta 5	1039.55	1.25	0.873786	0.815534	0.808989	0.516854	0.449438	0.967742	0.709677	0.645161	0.495513	0.412393	0.44594	nd	nd	0.977273	1.13636	0.5	0.2	0.2	0.614875	0.410793	0.2	0.2	0.2	0.2
PPIA	Peptidylprolyl isomerase A	cytoplasm	*m	V	VNPTVFFDI	I	a	Nterm	beta 5	1050.54	1.2	0.8	0.905263	0.867769	0.570248	0.553719	0.860927	0.728477	0.529801	0.530612	0.326531	0.204082	0.75	0.638889	1.07317	0.97561	0.585366	0.833333	0.611111	nd	nd	0.2	0.2	0.2	0.2
PPIA	Peptidylprolyl isomerase A	cytoplasm	i	A	AVDGEPLGRVSF	F	e	Internal	beta 5	1245.64	0.908123	0.993277	1.1666	0.787083	0.849185	0.649025	0.972763	1.01167	1.00389	0.94	0.6	0.6	4.94737	1.15789	0.779661	0.779661	0.677966	0.95	0.95	0.708861	0.604782	0.2	0.2	0.2	0.2
PPIA	Peptidylprolyl isomerase A	cytoplasm	f	D	DIAVDGEPLGRVSF	F	e	Internal	beta 5	1473.75	1.19565	0.76087	0.869565	0.782609	0.608696	0.695652	0.909091	0.818182	0.727273	0.869565	0.652174	0.652174	nd	nd	0.930233	1.02326	0.930233	1.49	1.34	0.568182	0.454545	0.2	0.2	0.2	0.2
PPIA	Peptidylprolyl isomerase A	cytoplasm	f	A	ADKVPKTAENFRAL	L	s	Internal	beta 5	1558.85	1.25	1.01306	1.12393	0.852555	0.681474	0.562287	0.959184	1.12245	0.938776	1.42222	0.888889	0.755556	2.14286	4.28571	1.86231	1.62087	1.40238	nd	nd	1.40715	0.580289	0.2	0.2	0.2	0.2
PPIA	Peptidylprolyl isomerase A	cytoplasm	i	A	AVDGEPLGRVSFELF	F	a	Internal	beta 5	1634.83	1.09756	0.97561	1.04878	0.680162	0.736842	0.591093	0.8125	0.75	0.65	0.6	0.454545	0.363636	0.545455	0.727273	0.495238	0.533333	0.457143	nd	nd	0.408163	0.367347	0.2	0.2	0.2	0.2
PPIA	Peptidylprolyl isomerase A	cytoplasm	f	E	ELFADKVPKTAENFR	R	a	Internal	Mixed	1763.92	1.02913	1.00971	1.37864	1.02913	0.970874	0.485437	0.842912	0.735632	0.605364	1.85185	1.55556	1.48148	0.928571	0.714286	nd	nd	nd	nd	nd	0.890017	0.614213	nd	nd	nd	nd
PPIA	Peptidylprolyl isomerase A	cytoplasm	f	E	EDENFILKHTGPGILSM	M	a	Internal	beta 5	1899.94	1.25	0.951327	1.02388	0.707317	0.658537	0.487805	0.98917	0.823105	0.555957	0.49505	0.29703	0.217822	0.652174	0.391304	0.883053	0.817052	0.602941	0.827586	0.551724	0.522727	0.227273	0.2	0.2	0.2	0.2
PPIA	Peptidylprolyl isomerase A	cytoplasm	r	V	VSFELFADKVPKTAENFRAL	L	s		Mixed	2281.21	nd	nd	nd	nd	nd	nd	nd	nd	nd	nd	nd	nd	5	5	5	5	5	5	5	nd	nd	nd	nd	nd	nd
PPIA	Peptidylprolyl isomerase A	cytoplasm	i	A	AVDGEPLGRVSFELFADKVPKTAENFRAL	L	s	Internal	beta 5	3175.67	1.05769	1.01923	1.05769	0.727273	0.981818	0.581818	1.2	0.977778	0.711111	0.291667	0.208333	0.2	nd	nd	0.428571	0.47619	0.47619	nd	nd	0.2	0.2	0.2	0.2	0.2	0.2
PRDX5	Peroxiredoxin 5	mitochondria	c	S	SLAPNIISQL	L	*	Cterm	beta 5	1054.6	1.15556	0.666667	1.11111	1.09375	0.78125	0.59375	0.941176	0.647059	0.529412	0.588235	0.352941	0.411765	0.555556	0.37037	nd	nd	nd	nd	nd	0.361446	0.337349	0.361111	0.2	0.46875	0.28125
PRDX5	Peroxiredoxin 5	mitochondria	m	A	APIKVGDAIPAVEVF	F	e	Internal	beta 5	1524.86	1.0365	1.0365	1.10949	0.736842	0.736842	0.378947	0.87619	0.666667	0.571429	0.204082	0.2	0.2	0.2	0.2	0.2	0.2	0.2	0.2	0.2	0.247423	0.2	0.2	0.2	0.2	0.2
PEBP1	Phosphatidylethanolamine-binding protein 1	cytoplasm	*m	P	PVDLSKWSGPLSL	L	q		beta 5	1397.76	1.28	1.06	0.72	nd	nd	nd	0.99	1.09	0.56	nd	nd	nd	0.9	0.55	1.1	1.24	1.1	1.32	1.8	0.73	nd	0.73	0.35	5	2.77
PEBP1	Phosphatidylethanolamine-binding protein 1	cytoplasm	y	A	AGAAVDELGKVLTPTQV	V	k	Internal	beta 5	1667.91	1.15663	0.987952	1.20482	nd	nd	nd	1	0.933333	0.766667	0.666667	0.4	0.306667	1.27	0.63	1.14563	1.08738	0.815534	1.71	1.9	nd	nd	0.2	0.2	0.2	0.2
PEBP1	Phosphatidylethanolamine-binding protein 1	cytoplasm	a	E	EWDDYVPKLYEQLSGK	K	*	Cterm	beta 5	1968.95	1.17056	0.896597	0.202532	1.09091	0.636364	0.454545	1.44928	0.811594	0.724638	0.480498	0.439437	0.430444	nd	nd	1.03226	0.903226	0.666667	nd	nd	nd	nd	0.2	0.2	0.2	0.2
PEBP1	Phosphatidylethanolamine-binding protein 1	cytoplasm	y	A	AGAAVDELGKVLTPTQVKNR	R	p		Mixed	2066.15	nd	nd	nd	nd	nd	nd	nd	nd	nd	2.96	2.29	1.54	5	5	5	5	5	5	5	nd	nd	nd	nd	nd	nd
PEBP1	Phosphatidylethanolamine-binding protein 1	cytoplasm	y	Q	pyroE-AEWDDYVPKLYEQLSGK	K	*		beta 5	2151.03	0.83	1.14	0.6	nd	nd	nd	nd	nd	nd	0.71	0.57	0.71	nd	nd	nd	nd	nd	nd	nd	nd	nd	0.2	0.2	0.2	0.2
PEBP1	Phosphatidylethanolamine-binding protein 1	cytoplasm	*m	P	PVDLSKWSGPLSLQEVDEQPQHPLHVTY	Y	a	Nterm	beta 5	3198.6	1.12065	1.12065	0.326746	0.948905	0.854015	0.686131	1.56098	0.97561	1.17073	0.734918	0.702927	0.629024	0.678145	0.554733	1.04023	0.949689	0.814897	0.71	0.38	0.514551	0.37512	0.38	0.235	0.2	0.2
PEBP1	Phosphatidylethanolamine-binding protein 1	cytoplasm	y	A	AGAAVDELGKVLTPTQVKNRPTSISWDGLDSGKLYTL	L	v		beta 5	3900.06	1.08	0.96	0.4	nd	nd	nd	nd	nd	nd	0.8	0.62	0.52	nd	nd	nd	nd	nd	nd	nd	nd	nd	0.2	0.2	0.2	0.2
PFDN1	Prefoldin subunit 1	cytoplasm	*m	A	Ac-AAPVDLELKKAFTEL	L	q		beta 5	1685.92	1.17	1.11	1.02	0.73	0.57	0.41	0.82	0.76	0.45	0.33	0.3	0.27	0.5	0.42	0.27	0.3	0.28	0.2	0.2	0.2	0.2	0.2	0.2	0.2	0.2
PHB	Prohibitin	mitochondria	*m	A	Ac-AAKVFESIGKFGLA	A	l	Nterm	beta 5	1478.81	0.961832	0.961832	1.16031	1.16667	1	0.777778	1.34802	1.21586	0.92511	0.885496	1.0687	1.12977	0.615385	0.692308	1.21818	0.963636	1.12727	nd	nd	1.15044	0.707965	0.823529	0.882353	0.941176	0.970588
PHB	Prohibitin	mitochondria	*m	A	Ac-AAKVFESIGKFGLAL	L	a		beta 5	1591.9	0.92	0.84	1.07	nd	nd	nd	nd	nd	nd	1	1	0.95	nd	nd	1.65	1.32	0.99	nd	nd	nd	nd	0.2	0.2	0.3	0.32
PHB	Prohibitin	mitochondria	*m	A	Ac-AAKVFESIGKFGLALA	A	v	Nterm	beta 5	1662.93	0.897959	0.870748	1.02041	0.963855	1.01205	0.578313	1.18	1.02	0.58	0.811594	0.797101	1.02899	1.1373	0.97166	0.873016	0.825397	0.936508	0.8	1.11	0.879121	0.769231	0.552632	0.789474	0.835443	0.810127
POMP	Proteasome maturation protein	nucleus	*	M	Ac-MNARGLGSELKDSIPVTEL	L	s		beta 5	2071.06	nd	nd	nd	nd	nd	nd	0.82	1.03	1.06	1.26	0.84	0.84	nd	nd	1	1	1	nd	nd	0.66	0.64	0.6	0.85	0.6	0.68
PARK7	Protein DJ-1 ( Parkinson disease protein 7)	nucleus	*m	A	Ac-ASKRALVIL	L	a	Nterm	beta 5	1011.63	0.857143	0.803571	0.892857	0.684932	0.684932	0.630137	0.865979	0.824742	0.680412	0.285714	0.25	0.25	0.491803	0.459016	0.32	0.336	0.304	0.333333	0.291667	nd	nd	0.2	0.2	0.2	0.2
PARK7	Protein DJ-1 ( Parkinson disease protein 7)	nucleus	*m	A	Ac-ASKRALVILA	A	k	Nterm	beta 5	1082.67	0.778761	0.79646	0.884956	0.721649	0.721649	0.57732	0.893617	0.744681	0.574468	0.517241	0.293103	0.258621	0.232558	0.186047	0.347826	0.382609	0.313043	0.526316	0.491228	0.421053	0.315789	0.2	0.2	0.2	0.2
PARK7	Protein DJ-1 ( Parkinson disease protein 7)	nucleus	*m	A	Ac-ASKRALVILAKGAEEMETVIPVDVM	M	r	Nterm	beta 5	2711.46	1.10345	1.03448	1.12069	0.727915	0.777385	0.664311	0.861538	0.707692	0.615385	0.2	0.25	0.25	0.2	0.2	0.222222	0.207407	0.2	0.210526	0.350877	nd	nd	0.2	0.2	0.2	0.2
SET	Protein SET (Phosphatase 2A inhibitor I2PP2A)	cytoplasm	a	L	LLGEEDEEALHYL	L	t	Internal	beta 5	1529.72	nd	nd	nd	nd	nd	nd	nd	nd	nd	5	5	5	5	5	5	5	5	5	5	5	5	nd	nd	nd	nd
SET	Protein SET (Phosphatase 2A inhibitor I2PP2A)	cytoplasm	a	L	LLGEEDEEALHYLT	T	r		beta 5	1630.77	nd	nd	nd	nd	nd	nd	nd	nd	nd	nd	nd	nd	5	5	5	5	5	5	5	5	5	nd	nd	nd	nd
SET	Protein SET (Phosphatase 2A inhibitor I2PP2A)	cytoplasm	a	L	LLGEEDEEALHYLTR	R	v	Internal	Mixed	1786.87	nd	nd	nd	nd	nd	nd	nd	nd	nd	4.75	2.8125	1.75	5	5	5	5	5	5	5	5	5	nd	nd	nd	nd
SET	Protein SET (Phosphatase 2A inhibitor I2PP2A)	cytoplasm	s	A	ALLGEEDEEALHYLTR	R	v	Internal	Mixed	1857.91	nd	nd	nd	nd	nd	nd	nd	nd	nd	5	5	5	5	5	5	5	5	5	5	5	5	nd	nd	nd	nd
SET	Protein SET (Phosphatase 2A inhibitor I2PP2A)	cytoplasm	h	P	PQVSALLGEEDEEALHYLTR	R	v	Internal	Mixed	2269.12	nd	nd	nd	nd	nd	nd	nd	nd	nd	5	5	5	5	5	5	5	5	5	5	5	5	nd	nd	nd	nd
SET	Protein SET (Phosphatase 2A inhibitor I2PP2A)	cytoplasm	f	V	VNHPQVSALLGEEDEEALHYLTR	R	v	Internal	Mixed	2619.29	nd	nd	nd	nd	nd	nd	nd	nd	nd	5	5	5	nd	nd	5	5	5	5	5	5	5	nd	nd	nd	nd
SET	Protein SET (Phosphatase 2A inhibitor I2PP2A)	cytoplasm	f	V	VNHPQVSALLGEEDEEALHYLTRV	V	e	Internal	beta 5	2718.36	1.25	0.857143	0.514286	nd	nd	nd	nd	nd	nd	1.2381	0.952381	1.61905	nd	nd	1.42857	1.14286	1.02857	nd	nd	1.33333	0.666667	0.2	0.2	nd	nd
RBM3	RNA binding motif protein 3	nucleus	*m	S	Ac-SSEEGKLFVGGLNF	F	n	Nterm	beta 5	1524.75	1.01075	1.01075	1.11828	0.871369	0.954357	0.572614	1.04	1.09333	0.826667	0.631579	0.350877	0.561404	0.93617	0.851064	0.394737	0.447368	0.526316	0.585366	0.780488	0.419048	0.380952	0.2	0.2	0.2	0.2
RBM3	RNA binding motif protein 3	nucleus	*m	S	Ac-SSEEGKLFVGGLNFNTDEQALEDHF	F	s	Nterm	beta 5	2824.28	0.857143	1.08571	1.08571	0.583673	0.883673	0.781633	0.73	0.88	0.91	0.324324	0.540541	0.756757	0.2	0.2	0.2	0.208333	0.208333	0.2	0.2	0.225	0.3	0.2	0.2	0.2	0.2
SNRPG	Small nuclear ribonucleoprotein G	nucleus	n	S	SIIMLEALERV	V	*		beta 5	1272.71	nd	nd	nd	nd	nd	nd	nd	nd	nd	nd	nd	nd	5	5	5	5	5	5	5	5	5	nd	nd	nd	nd
SNRPG	Small nuclear ribonucleoprotein G	nucleus	r	G	GNSIIMLEALERV	V	*		beta 2	1443.78	nd	nd	nd	nd	nd	nd	nd	nd	nd	3.6	2.25	2.1	5	5	5	5	5	5	5	5	5	0.2	0.2	0.2	0.2
SRSF1	Splicing factor, arginine/serine-rich 1	cytoplasm	y	G	GAIRDIDL	L	k	Internal	beta 5	871.476	0.8	0.8	1.11111	0.893617	0.842553	0.578723	1.14286	1.13265	1.18367	1.57895	1.05263	0.736842	2.12	1.82	1.14286	1.71429	0.971429	2.11429	2.28571	1.72944	1.31034	0.29	0.33	nd	nd
SRSF1	Splicing factor, arginine/serine-rich 1	cytoplasm	y	G	GAIRDIDLKNR	R	r	Internal	Mixed	1269.71	0.847458	0.881356	0.949153	0.819377	0.839585	0.499945	0.854502	1.09471	0.915771	3.75	4.38	3.6	5	5	5	5	5	5	5	3.31707	2.34146	0.2	0.2	0.2	0.52
SRSF2	Splicing factor, arginine/serine-rich 2	nucleus	*m	S	Ac-SYGRPPPDVEGMTSLKVDNL	L	t	Nterm	beta 5	2216.08	0.970874	0.970874	0.873786	0.666667	0.903226	0.430108	0.97561	1.09756	0.853659	0.588235	0.490196	0.45098	0.45	0.45	0.943396	0.754717	0.754717	0.35	0.4	0.519481	0.519481	0.231884	0.318841	0.2	0.2
SRSF2	Splicing factor, arginine/serine-rich 2	nucleus	*m	S	Ac-SYGRPPPDVEGMTSLKVDNLTY	Y	r	Nterm	beta 5	2480.19	0.950495	0.990099	0.693069	0.681818	0.909091	0.545455	0.947791	0.923695	0.875502	0.777778	0.666667	0.666667	1.15	1.05	0.390244	0.536585	0.487805	nd	nd	0.424242	0.757576	0.2	0.2	0.2	0.2
TXN	Thioredoxin	nucleus	e	K	KLEATINELV	V	*		beta 1	1128.64	nd	nd	nd	nd	nd	nd	nd	nd	nd	5	5	5	5	5	5	5	5	5	5	nd	nd	nd	nd	5	5
TMSB10	Thymosin beta-10	cytoplasm	*m	A	Ac-ADKPDMGEIASFDKAKLKKTETQEKNTLPTKETIEQEKRSEIS	S	*		None	4933.52	0.86	1	1.11	0.99	0.98	0.7	1.28	1.18	0.9	0.98	0.99	0.99	nd	nd	0.99	0.9	0.98	nd	nd	0.96	0.89	0.77	0.95	0.87	1.07
TMSB4X	Thymosin beta-4	cytoplasm	*m	S	Ac-SDKPDMAEIEKFDKSKLKKTETQEKNPLPSKETIEQEKQAGES	S	*		None	4960.49	0.83	0.98	1.06	0.96	1.03	0.68	1.65	0.96	1.72	1.09	0.98	0.85	nd	nd	1.09	0.93	1.01	nd	nd	0.89	0.84	0.88	0.91	0.81	1.14
TPI1	Triosephosphate isomerase 1	cytoplasm	k	L	LDPKIAVA	A	a	Internal	Mixed	825.496	1.17021	0.851064	0.957447	2.5	1.5625	0.9375	1.63636	1.52727	1.09091	1.10204	0.612245	0.408163	2.62857	1.6	2.27273	2.27273	1.45455	nd	nd	1.15	0.55	0.555556	0.305556	0.2	0.2
TPI1	Triosephosphate isomerase 1	cytoplasm	q	S	SLGELIGTLNA	A	a	Internal	beta 5	1086.59	1.25	0.757576	1	2.27273	1.72727	1	2.18182	1.92727	1.2	1.69697	0.848485	0.666667	5	5	2.03226	1.77419	1.03226	5	5	nd	nd	0.289855	0.2	0.518519	0.296296
TPI1	Triosephosphate isomerase 1	cytoplasm	k	L	LDPKIAVAAQN	N	c	Internal	Mixed	1138.63	0.970588	1.02941	0.735294	2	1.2	0.48	2	1.008	0.88	0.9375	0.625	0.625	nd	nd	1.90476	1.52381	1.90476	nd	nd	nd	nd	1.67857	0.392857	0.2	0.2
TPI1	Triosephosphate isomerase 1	cytoplasm	q	S	SLGELIGTLNAAKV	V	p		beta 5	1384.79	nd	nd	nd	nd	nd	nd	nd	nd	nd	5	5	5	5	5	5	5	5	5	5	nd	nd	nd	nd	nd	nd
TPI1	Triosephosphate isomerase 1	cytoplasm	c	A	APPTAYIDFARQK	K	l		Mixed	1476.77	1.04	1.08	0.85	nd	nd	nd	1.42	1.26	0.96	nd	nd	nd	nd	nd	0.92	0.92	0.82	2.21	2.54	nd	nd	0.58	0.64	0.43	0.2
TPI1	Triosephosphate isomerase 1	cytoplasm	t	K	KVIADNVKDWSKVVL	L	a	Internal	beta 5	1712.98	1.16369	1.00714	0.749405	0.978261	0.804348	0.434783	1.11579	0.842105	0.736842	0.337054	0.258055	0.249222	0.550725	0.202899	0.484046	0.399715	0.339031	nd	nd	0.257895	0.205263	0.2	0.2	0.2	0.2
TPI1	Triosephosphate isomerase 1	cytoplasm	l	A	ASQPDVDGFLVGGASLKPEFVDIINA	A	k		beta 5	2658.35	1.33	1.13	1.21	nd	nd	nd	1.22	1.25	1.01	0.68	0.46	0.39	nd	nd	0.67	0.73	0.64	1.24	1.46	0.64	0.38	0.2	0.2	0.2	0.2
TPI1	Triosephosphate isomerase 1	cytoplasm	l	A	ASQPDVDGFLVGGASLKPEFVDIINAKQ	Q	*	Cterm	beta 5	2914.51	1.16143	1.06381	1.10429	1.91489	1.70213	0.638298	2.22222	2.33333	1.44444	1.14954	1.04816	0.983762	4.52	1.44	1.56109	1.45075	1.23647	4	4.29	1.22378	1.06925	1.16667	1.09	0.2	0.2
TPI1	Triosephosphate isomerase 1	cytoplasm	c	K	KELASQPDVDGFLVGGASLKPEFVDIINAKQ	Q	*	Cterm	beta 5	3284.73	1.25	1.06087	1.25217	nd	nd	nd	1.04762	1.14286	0.809524	0.53867	0.484436	0.466546	nd	nd	0.741573	0.674157	0.47191	1.24	1.24	0.537634	0.494624	0.2	0.2	0.677419	0.870968
UBA52	Ubiquitin-60S ribosomal protein L40	cytoplasm	g	I	IIEPSLRQL	L	a		beta 5	1067.63	1.29	0.93	1.04	nd	nd	nd	1.65	1.77	1.26	4.24	1.82	2.06	5	4.4	5	4.78	3.91	5	5	3.85	1.78	0.36	0.51	0.2	0.2
VIM	Vimentin	cytoplasm	r	S	SSVPGVRLL	L	q	Internal	Mixed	926.555	1.25	0.767123	0.958904	1.72973	0.918919	0.378378	1.78947	1.46917	0.827068	3.66667	2.06061	1.78788	5	5	5	5	5	5	5	3.45833	2.14352	1.27273	0.618182	0.2	0.2
VIM	Vimentin	cytoplasm	l	R	RSSVPGVRLL	L	q	Internal	beta 5	1082.66	0.903226	0.860215	0.817204	1.19048	0.952381	0.547619	1.79487	1.4359	0.820513	1.26316	0.912281	0.526316	5	5	3.11111	3.22222	2.22222	3	2.75	nd	nd	0.2	0.2	nd	nd
