# Supplementary material for: Alterations of the Intracellular Peptidome in Response to the Proteasome Inhibitor Bortezomib
Source: PLoS One. 2013 Jan 7;8(1):e53263. doi: 10.1371/journal.pone.0053263 (PMC3538785; doi:10.1371/journal.pone.0053263)
Supplement: Table S3 — Dose response of peptides that showed partial decreases and increases in response to bortezomib. This table shows the data used to plot Figure 6 A and B. Abbreviations are defined in Table S1. Additional abbreviations: Adj Up, residue adjacent to the N-terminal side of the peptide; Adj Dwn, residue adjacent to the C-terminal side of the peptide. All masses are monoisotopic. (XLSX) [file pone.0053263.s006.xlsx]

## Sheet: Sheet1
Table S3. Data for dose response
All data from HEK293 cells treated with bortezomib for 1 hour
Abbreviations as in Table S1
	Subcellular	Adj		Adj				Theor.	Average bortezomib/control
Precursor	Location	Up	Peptide sequence	Dwn	Comments	z	T	Mass	50 nM	500 nM
RNA binding motif protein 3	nucleus	*m	Ac-SSEEGKLFVGGLNFNTDEQALEDHF	s		2	1	2824.28	0.540541	0.180556
Peroxiredoxin 5	mitochondria	m	APIKVGDAIPAVEVF	e		2	2	1524.86	0.172336	0.2
Protein DJ-1 ( Parkinson disease protein 7)	nucleus	*m	Ac-ASKRALVILAKGAEEMETVIPVDVM	r		3	2	2711.46	0.227778	0.202469
Far upstream element-binding protein 2	nucleus	c	GLVIGRGGENVKAINQQTGAFVEI	s		3	2	2469.33	0.2	0.216495
Prefoldin subunit 1	cytoplasm	*m	Ac-AAPVDLELKKAFTEL	q		2	2	1685.92	0.296875	0.283784
Protein DJ-1 ( Parkinson disease protein 7)	nucleus	*m	Ac-ASKRALVIL	a		2	1	1011.63	0.261905	0.328
Protein DJ-1 ( Parkinson disease protein 7)	nucleus	*m	Ac-ASKRALVILA	k		2	1	1082.67	0.356322	0.365217
Triosephosphate isomerase 1	cytoplasm	t	KVIADNVKDWSKVVL	a		4	4	1712.98	0.220493	0.404938
Triosephosphate isomerase 1	cytoplasm	t	KVIADNVKDWSKVVL	a		3	4	1712.98	0.24	0.410256
Eukaryotic translation elongation factor 1 beta	cytoplasm	*m	GFGDLKSPAGLQVLNDYL	a		2	2	1905.98	0.347826	0.456
RNA binding motif protein 3	nucleus	*m	Ac-SSEEGKLFVGGLNF	n		1	1	1524.75	0.51462	0.45614
Peptidylprolyl isomerase A	cytoplasm	i	AVDGEPLGRVSFELFADKVPKTAENFRAL	s		5	3	3175.67	0.208333	0.460317
Splicing factor, arginine/serine-rich 2	nucleus	*m	Ac-SYGRPPPDVEGMTSLKVDNLTY	r		2	1	2480.19	0.703704	0.471545
40S ribosomal protein S12	cytoplasm	*m	Ac-AEEGIAAGGVMDVNTALQEVLKT	a		2	1	2357.18	0.761905	0.48
Eukaryotic translation elongation factor 1 beta	cytoplasm	*m	GFGDLKSPAGLQVLNDYL	a		3	2	1905.98	0.410256	0.490196
Peptidylprolyl isomerase A	cytoplasm	i	AVDGEPLGRVSFELF	a		2	1	1634.83	0.472727	0.514286
Heat shock 10kDa protein 1 (chaperonin 10)	mitochondria	*m	Ac-AGQAFRKFLPLFDRV	l		3	1	1805.99	0.604938	0.557895
Far upstream element-binding protein 2	nucleus	a	ARIINDLLQSL	r		2	1	1254.73	0.238596	0.56
Eukaryotic translation elongation factor 1 beta	cytoplasm	*m	GFGDLKSPAGLQVL	n		2	2	1400.77	0.460432	0.655738
40S Ribosomal protein S21	cytoplasm	l	AKADGIVSKNF	*		3	3	1148.62	0.586207	0.661765
Cytochrome c oxidase subunit 6b	mitochondria	*m	Ac-AEDMETKIKNYKT	a		3	3	1611.78	0.63285	0.666667
RNA binding motif protein 3	nucleus	*m	Ac-SSEEGKLFVGGLNF	n		2	1	1524.75	0.408163	0.677419
40S Ribosomal protein S21	cytoplasm	l	AKADGIVSKNF	*		2	3	1148.62	0.520833	0.694444
Triosephosphate isomerase 1	cytoplasm	c	KELASQPDVDGFLVGGASLKPEFVDIINAKQ	*		4	4	3284.73	0.363636	0.707865
Peptidylprolyl isomerase A	cytoplasm	i	AVDGEPLGRVSF	e		2	1	1245.64	0.713333	0.745763
Peptidylprolyl isomerase A	cytoplasm	f	EDENFILKHTGPGILSM	a		3	2	1899.94	0.336634	0.758929
Splicing factor, arginine/serine-rich 2	nucleus	*m	Ac-SYGRPPPDVEGMTSLKVDNL	t		2	1	2216.08	0.509804	0.81761
Prohibitin	mitochondria	*m	Ac-AAKVFESIGKFGLALA	v		2	2	1662.93	0.879227	0.849206
Peptidylprolyl isomerase A	cytoplasm	l	KHTGPGILSM	a		2	2	1039.55	0.2	0.871212
Peptidylprolyl isomerase A	cytoplasm	*m	VNPTVFFDI	a		1	1	1050.54	0.353741	0.878049
Phosphatidylethanolamine-binding protein 1	cytoplasm	*m	PVDLSKWSGPLSLQEVDEQPQHPLHVTY	a		4	2	3198.6	0.434783	0.925926
Thymosin beta-10	cytoplasm	*m	Ac-ADKPDMGEIASFDKAKLKKTETQEKNTLPTKETIEQEKRSEIS	*	Monoisotopic mass	5	8	4933.52	0.989583	0.928962
Thymosin beta-10	cytoplasm	*m	Ac-ADKPDMGEIASFDKAKLKKTETQEKNTLPTKETIEQEKRSEIS	*	Monoisotopic mass	8	8	4933.52	0.978417	0.938272
Phosphatidylethanolamine-binding protein 1	cytoplasm	*m	PVDLSKWSGPLSLQEVDEQPQHPLHVTY	a		3	2	3198.6	0.560748	0.943953
Thymosin beta-10	cytoplasm	*m	Ac-ADKPDMGEIASFDKAKLKKTETQEKNTLPTKETIEQEKRSEIS	*	Monoisotopic mass	4	8	4933.52	0.965333	0.944444
Thymosin beta-10	cytoplasm	*m	Ac-ADKPDMGEIASFDKAKLKKTETQEKNTLPTKETIEQEKRSEIS	*	Monoisotopic mass	9	8	4933.52	1.01529	0.96
Peptidylprolyl isomerase A	cytoplasm	f	DIAVDGEPLGRVSF	e		2	1	1473.75	0.724638	0.96124
Peptidylprolyl isomerase A	cytoplasm	*m	VNPTVFFDI	a		2	1	1050.54	0.470588	0.965986
Phosphatidylethanolamine-binding protein 1	cytoplasm	a	EWDDYVPKLYEQLSGK	*		3	3	1968.95	0.430769	0.967742
Thymosin beta-10	cytoplasm	*m	Ac-ADKPDMGEIASFDKAKLKKTETQEKNTLPTKETIEQEKRSEIS	*	Monoisotopic mass	7	8	4933.52	0.965686	0.977778
40S Ribosomal protein S21	cytoplasm	r	RMGESDDSILRLAKADGIVSKNF	*		4	3	2521.3	1.41333	0.986667
Proteasome maturation protein	nucleus	*	Ac-MNARGLGSELKDSIPVTEL	s		2	1	2071.06	0.982456	1
Thymosin beta-10	cytoplasm	*m	Ac-ADKPDMGEIASFDKAKLKKTETQEKNTLPTKETIEQEKRSEIS	*	Monoisotopic mass	6	8	4933.52	1.0073	1
Cytochrome c oxidase subunit 5a	mitochondria	l	GISTPEELGLDKV	*		2	2	1356.71	0.85213	1.02716
FK506 Binding Protein	cytoplasm	m	GVQVETISPGDGRTFPKRGQT	c		4	2	2229.15	0.2	1.04762
Prohibitin	mitochondria	*m	Ac-AAKVFESIGKFGLA	l		2	2	1478.81	1.02799	1.09091
Phosphatidylethanolamine-binding protein 1	cytoplasm	y	AGAAVDELGKVLTPTQV	k		2	2	1667.91	0.457778	1.1165
Triosephosphate isomerase 1	cytoplasm	l	ASQPDVDGFLVGGASLKPEFVDIINAKQ	*		4	3	2914.51	1.00358	1.12982
Eukaryotic translation initiation factor 5A	cytoplasm	l	SAMTEEAAVAIKAMAK	*		3	3	1620.82	0.616915	1.13396
60S acidic ribosomal protein P1	cytoplasm	a	AGVNVEPFWPGLFAKAL	a		2	2	1814.97	0.660606	1.15152
Protein SET (Phosphatase 2A inhibitor I2PP2A)	cytoplasm	f	VNHPQVSALLGEEDEEALHYLTRV	e		4	1	2718.36	1.26984	1.2
Eukaryotic translation initiation factor 5A	cytoplasm	a	MTEEAAVAIKAMAK	*		3	3	1462.75	0.615385	1.22523
Splicing factor, arginine/serine-rich 1	cytoplasm	y	GAIRDIDL	k		2	1	871.476	1.12281	1.27619
40S Ribosomal protein S28	cytoplasm	*	Ac-MDTSRVQPIKLARVTKVLGR	t		5	2	2309.34	1.2134	1.28421
40S Ribosomal protein S28	cytoplasm	*	Ac-MDTSRVQPIKLARVTKVLGR	t		4	2	2309.34	1.16151	1.28682
Cytochrome c oxidase subunit 5a	mitochondria	l	RPTLNELGISTPEELGLDKV	*		3	2	2180.17	0.720588	1.36735
40S Ribosomal protein S28	cytoplasm	*	Ac-MDTSRVQPIKL	a		2	1	1328.71	1.18939	1.42857
40S Ribosomal protein S28	cytoplasm	*	Ac-MDTSRVQPIKLAR	v		2	1	1555.85	1.77778	1.55556
Peptidylprolyl isomerase A	cytoplasm	f	ADKVPKTAENFRAL	s		4	3	1558.85	1.02222	1.56923
40S Ribosomal protein S21	cytoplasm	*	Ac-MQNDAGEFVDLYVPRK	c		2	1	1922.92	1.04167	1.58974
40S Ribosomal protein S21	cytoplasm	r	MGESDDSILRLAKADGIVSKNF	*		4	3	2365.19	0.877193	1.6
Triosephosphate isomerase 1	cytoplasm	q	SLGELIGTLNA	a		2	1	1086.59	1.07071	1.6129
Acidic nuclear phosphoprotein pp32	nucleus	l	VLDNSRSNEGKLEGLTDEFEELEFL	s		3	2	2882.38	0.946667	1.63158
Peptidylprolyl isomerase A	cytoplasm	f	ADKVPKTAENFRAL	s		3	3	1558.85	0.962963	1.66265
Cytochrome c oxidase subunit 6b	mitochondria	*m	Ac-AEDMETKIKNY	k		2	2	1382.64	1.77778	1.67901
Triosephosphate isomerase 1	cytoplasm	k	LDPKIAVAAQN	c		2	2	1138.63	0.729167	1.77778
40S Ribosomal protein S21	cytoplasm	m	GESDDSILRLAKADGIVSKNF	*		3	3	2234.15	1.39167	1.80822
Triosephosphate isomerase 1	cytoplasm	l	ASQPDVDGFLVGGASLKPEFVDIINAKQ	*		3	3	2914.51	0.886731	1.875
40S Ribosomal protein S21	cytoplasm	m	GESDDSILRLAKADGIVSKNF	*		4	3	2234.15	1.29412	1.88718
Histidine triad nucleotide-binding protein 1	cytoplasm	*m	Ac-ADEIAKAQVARPGGDTIFGKIIRKEI	p		4	3	2837.58	1.91534	1.9209
FK506 Binding Protein	cytoplasm	l	VFDVELLKLE	*		2	2	1203.67	0.961404	1.93548
Triosephosphate isomerase 1	cytoplasm	k	LDPKIAVA	a		2	2	825.496	0.707483	2
Enhancer of rudimentary homolog	nucleus	*m	Ac-SHTILLVQPTKRPEGRTY	a		2	1	2137.16	1.55556	2.06061
40S Ribosomal protein S28	cytoplasm	*	Ac-MDTSRVQPIKLA	r		2	1	1399.75	1.98667	2.14667
Heat shock 10kDa protein 1 (chaperonin 10)	mitochondria	*m	Ac-AGQAFRKFLPLFDR	v		3	1	1706.93	2.45833	2.23611
Enhancer of rudimentary homolog	nucleus	*m	Ac-SHTILLVQPTKRPEGRTY	a		3	1	2137.16	1.68205	2.25333
40S Ribosomal protein S21	cytoplasm	r	RMGESDDSILRLAKADGIVSKNF	*		5	3	2521.3	1.12644	2.41026
Macrophage migration inhibitory factor	cytoplasm	v	PRASVPDGFLSELTQQL	a		2	1	1856.96	1.75758	2.41481
Macrophage migration inhibitory factor	cytoplasm	*m	PMFIVNTNVPRASVPDGFLSELTQQL	a		3	1	2872.48	1.13778	2.50877
Macrophage migration inhibitory factor	cytoplasm	l	AQATGKPPQYIAVHVVPDQLMAF	g		3	2	2480.29	1.07246	2.53968
Nuclear transport factor 2	cytoplasm	*m	Ac-GDKPIWEQIGSSFIQH	y		2	1	1882.92	2.75	2.54054
Enhancer of rudimentary homolog	nucleus	*m	Ac-SHTILLVQPTKR	p		2	1	1433.84	3.37374	2.74603
Vimentin	cytoplasm	l	RSSVPGVRLL	q		3	1	1082.66	0.900585	2.85185
40S Ribosomal protein S21	cytoplasm	k	ADGIVSKNF	*		2	2	949.487	1.57576	2.9037
Histidine triad nucleotide-binding protein 1	cytoplasm	*m	Ac-ADEIAKAQVAR	p		2	1	1212.65	1.66914	2.95
Heat shock 10kDa protein 1 (chaperonin 10)	mitochondria	*m	Ac-AGQAFRKFL	p		2	1	1078.59	2.92063	2.95
Heat shock 10kDa protein 1 (chaperonin 10)	mitochondria	v	VLDDKDYFLFRDGDILGKYVD	*		4	3	2505.24	1.88889	3
40S Ribosomal protein S21	cytoplasm	a	KADGIVSKNF	*		3	3	1077.58	1.20088	3.00813
Macrophage migration inhibitory factor	cytoplasm	l	AQATGKPPQYIAVHVVPDQL	m		3	2	2131.14	1.68966	3.15789
Protein SET (Phosphatase 2A inhibitor I2PP2A)	cytoplasm	f	VNHPQVSALLGEEDEEALHYLTR	v		3	1	2619.29	>5	3.18095
Histidine triad nucleotide-binding protein 1	cytoplasm	*m	ADEIAKAQVARPGGDTIFGKIIRK	e		4	3	2595.45	2.91228	3.33333
Heat shock 10kDa protein 1 (chaperonin 10)	mitochondria	v	AVGSGSKGKGGEIQPVSV	k		2	3	1655.88	2.28889	3.54286
Heat shock 10kDa protein 1 (chaperonin 10)	mitochondria	*m	Ac-AGQAFRKFLPLFD	r		2	1	1550.82	3.16	3.57576
Acidic nuclear phosphoprotein pp32	nucleus	v	GLTSIANLPKLNKL	k		3	3	1480.9	1.77193	3.70833
Heat shock 10kDa protein 1 (chaperonin 10)	mitochondria	v	AVGSGSKGKGGEIQPVSV	k		3	3	1655.88	2.81609	3.75238
60S acidic ribosomal protein P2	cytoplasm	v	GIEADDDRLNKVISEL	n		3	2	1785.91	2.86667	4.13793
Methylosome subunit pICln (AltName: Chloride channel, nucleotide sensitive 1A)	nucleus	*m	Ac-SFLKSFPPPGPAEGLLRQQ	p		2	1	2110.12	2.10256	4.17647
Histidine triad nucleotide-binding protein 1	cytoplasm	c	AADLGLNKGYRMV	v		3	2	1406.73	2.71111	4.20833
Splicing factor, arginine/serine-rich 1	cytoplasm	y	GAIRDIDLKNR	r		3	2	1269.71	3.21739	4.62366
40S Ribosomal protein S28	cytoplasm	e	GDVLTLLESEREARRLR	*		4	1	2012.11	1.90725	4.69333
40S Ribosomal protein S28	cytoplasm	e	GDVLTLLESEREARRLR	*		3	1	2012.11	>5	4.88
Histone H2B	nucleus	f	VNDIFERIAGEASRL	p		3	1	1688.88	1.325	>5
Thioredoxin	nucleus	*m	VKQIESKTAFQEALDAAGDKLVVVDF	s		4	4	2820.49	1.44279	>5
Macrophage migration inhibitory factor	cytoplasm	l	AQATGKPPQYIAVHVVPDQLMA	f		3	2	2333.22	1.49074	>5
Heat shock 10kDa protein 1 (chaperonin 10)	mitochondria	v	VLDDKDYFLFRDGDILGKYVD	*		3	3	2505.24	1.66667	>5
Macrophage migration inhibitory factor	cytoplasm	i	VNTNVPRASVPDGFLSELTQQL	a		3	1	2384.23	1.81982	>5
Heat shock 10kDa protein 1 (chaperonin 10)	mitochondria	a	TVVAVGSGSKGKGGEIQPVSV	k		3	3	1955.07	2.06944	>5
Heat shock 10kDa protein 1 (chaperonin 10)	mitochondria	f	RDGDILGKYVD	*		3	2	1249.63	2.10997	>5
MAPK-interacting and spindle-stabilizing protein-like	cytoplasm	v	PSGPSGAPPMPGGPHSYH	*		2	1	1728.77	2.19259	>5
Histidine triad nucleotide-binding protein 1	cytoplasm	*m	Ac-ADEIAKAQVARPGGDTIFGKIIRKEI	p		5	3	2837.58	2.29932	>5
FK506 Binding Protein	cytoplasm	d	VELLKLE	*		2	2	842.511	2.36715	>5
Vimentin	cytoplasm	r	SSVPGVRLL	q		2	1	926.555	2.50505	>5
Macrophage migration inhibitory factor	cytoplasm	l	AQATGKPPQYIAV	h		2	2	1342.72	2.59259	>5
Small nuclear ribonucleoprotein G-like protein	nucleus	r	GNSIIMLEALERV	*		2	1	1443.78	2.65	>5
Nucleophosmin	nucleus	m	TDQEAIQDLWQWRKSL	*		3	1	2016.01	2.71667	>5
Complement component 1 Q subcomponent-binding protein, mitochondrial	mitochondria	w	ALYDHLMDFL	a		2	1	1236.58	2.78788	>5
40S Ribosomal protein S28	cytoplasm	e	GDVLTLLESEREARRL	r		4	1	1856.01	3.06481	>5
MAPK-interacting and spindle-stabilizing protein-like	cytoplasm	v	PSGPSGAPPMPGGPHSYH	*		3	1	1728.77	3.08	>5
Protein SET (Phosphatase 2A inhibitor I2PP2A)	cytoplasm	a	LLGEEDEEALHYLTR	v		3	1	1786.87	3.10417	>5
Cytochrome c oxidase subunit 5a	mitochondria	e	LRPTLNELGISTPEELGLDKV	*		3	2	2293.25	3.35632	>5
Heat shock 10kDa protein 1 (chaperonin 10)	mitochondria	f	RDGDILGKYVD	*		2	2	1249.63	3.57778	>5
Heat shock 10kDa protein 1 (chaperonin 10)	mitochondria	v	VLDDKDYFLF	r		2	2	1273.62	3.67901	>5
Macrophage migration inhibitory factor	cytoplasm	r	SYSKLL	c		2	2	709.401	>5	>5
60S acidic ribosomal protein P2	cytoplasm	q	GIGKLASV	p		2	2	743.454	>5	>5
Heterogeneous nuclear ribonucleoproteins A2/B1 (the motif GFGFVTF is also found in several other proteins!!!)	nucleus	r	GFGFVTF	d		1	1	773.375	>5	>5
Nucleophosmin	nucleus	k	GGSLPKVEA	k		2	2	856.465	>5	>5
Heat shock 10kDa protein 1 (chaperonin 10)	mitochondria	f	LPLFDRV	l		2	1	858.496	>5	>5
Heat shock 10kDa protein 1 (chaperonin 10)	mitochondria	k	FLPLFDR	v		2	1	906.496	>5	>5
Heat shock 10kDa protein 1 (chaperonin 10)	mitochondria	*m	Ac-AGQAFRKF	l		2	1	965.508	>5	>5
Histone H2B	nucleus	f	VNDIFERI	i		2	1	1004.53	>5	>5
Eukaryotic translation elongation factor 1 beta	cytoplasm	s	MDVAAFNKI	*		2	2	1007.51	>5	>5
Thioredoxin	nucleus	a	AGDKLVVVDF	s		2	2	1061.58	>5	>5
Heat shock 10kDa protein 1 (chaperonin 10)	mitochondria	r	DGDILGKYVD	*		2	2	1093.53	>5	>5
Thioredoxin	nucleus	e	KLEATINELV	*		2	2	1128.64	>5	>5
Heat shock 10kDa protein 1 (chaperonin 10)	mitochondria	v	LDDKDYFLF	r		2	2	1174.55	>5	>5
Heat shock 10kDa protein 1 (chaperonin 10)	mitochondria	f	LPLFDRVLVE	r		2	1	1199.69	>5	>5
Far upstream element-binding protein 1	nucleus	a	AEIITDLLRSV	q		2	1	1228.7	>5	>5
Heat shock 10kDa protein 1 (chaperonin 10)	mitochondria	l	PLFDRVLVER	s		3	1	1242.71	>5	>5
Heat shock 10kDa protein 1 (chaperonin 10)	mitochondria	v	LDDKDYFLFR	d		3	2	1330.66	>5	>5
Macrophage migration inhibitory factor	cytoplasm	v	PDGFLSELTQQL	a		2	1	1346.67	>5	>5
Heat shock 10kDa protein 1 (chaperonin 10)	mitochondria	k	FLPLFDRVLVE	r		2	1	1346.76	>5	>5
Heat shock 10kDa protein 1 (chaperonin 10)	mitochondria	f	LPLFDRVLVER	s		3	1	1355.79	>5	>5
60S acidic ribosomal protein P2	cytoplasm	q	GIGKLASVPAGGAVAV	s		2	2	1365.8	>5	>5
Nucleophosmin	nucleus	q	ASIEKGGSLPKVEA	k		3	3	1384.76	>5	>5
Triosephosphate isomerase 1	cytoplasm	q	SLGELIGTLNAAKV	p		2	2	1384.79	>5	>5
Heat shock 10kDa protein 1 (chaperonin 10)	mitochondria	v	VLDDKDYFLFR	d		3	2	1429.72	>5	>5
Macrophage migration inhibitory factor	cytoplasm	s	VPDGFLSELTQQL	a		2	1	1445.74	>5	>5
Heat shock 10kDa protein 1 (chaperonin 10)	mitochondria	v	GDKVLLPEYGGTKV	v		3	3	1474.8	>5	>5
Heat shock 10kDa protein 1 (chaperonin 10)	mitochondria	v	GSGSKGKGGEIQPVSV	k		2	3	1485.78	>5	>5
Heat shock 10kDa protein 1 (chaperonin 10)	mitochondria	v	GSGSKGKGGEIQPVSV	k		3	3	1485.78	>5	>5
Heat shock 10kDa protein 1 (chaperonin 10)	mitochondria	k	FLPLFDRVLVER	s		3	1	1502.86	>5	>5
Protein SET (Phosphatase 2A inhibitor I2PP2A)	cytoplasm	a	LLGEEDEEALHYL	t		2	1	1529.72	>5	>5
Heat shock 10kDa protein 1 (chaperonin 10)	mitochondria	a	VGSGSKGKGGEIQPVSV	k		3	3	1584.85	>5	>5
60S acidic ribosomal protein P2	cytoplasm	a	ALGGNSSPSAKDIKKI	l		4	4	1584.88	>5	>5
Macrophage migration inhibitory factor	cytoplasm	v	PDGFLSELTQQLAQA	t		2	1	1616.8	>5	>5
Heat shock 10kDa protein 1 (chaperonin 10)	mitochondria	k	GGIMLPEKSQGKVLQA	t		2	3	1654.91	>5	>5
Heat shock 10kDa protein 1 (chaperonin 10)	mitochondria	k	GGIMLPEKSQGKVLQA	t		3	3	1654.91	>5	>5
60S acidic ribosomal protein P2	cytoplasm	l	AALGGNSSPSAKDIKKI	l		4	4	1655.92	>5	>5
60S acidic ribosomal protein P2	cytoplasm	i	LDSVGIEADDDRLNKV	i		3	2	1757.88	>5	>5
40S Ribosomal protein S28	cytoplasm	e	GDVLTLLESEREARRL	r		3	1	1856.01	>5	>5
Protein SET (Phosphatase 2A inhibitor I2PP2A)	cytoplasm	s	ALLGEEDEEALHYLTR	v		3	1	1857.91	>5	>5
60S acidic ribosomal protein P2	cytoplasm	i	LDSVGIEADDDRLNKVISE	l		3	2	2087.04	>5	>5
Acidic nuclear phosphoprotein pp32	nucleus	n	EGKLEGLTDEFEELEFLST	i		2	2	2185.03	>5	>5
60S acidic ribosomal protein P2	cytoplasm	i	LDSVGIEADDDRLNKVISEL	n		3	2	2200.12	>5	>5
60S acidic ribosomal protein P2	cytoplasm	v	ASYLLAALGGNSSPSAKDIKKI	l		4	4	2203.22	>5	>5
Protein SET (Phosphatase 2A inhibitor I2PP2A)	cytoplasm	h	PQVSALLGEEDEEALHYLTR	v		3	1	2269.12	>5	>5
Heat shock 10kDa protein 1 (chaperonin 10)	mitochondria	v	LDDKDYFLFRDGDILGKYVD	*		4	3	2406.17	>5	>5
Deoxyuridine 5'-triphosphate nucleotidohydrolase, mitochondrial	mitochondria	r	IFYPEIEEVQALDDTERGSGGFGSTGKN	*		3	2	3015.41	>5	>5
