# Supplementary material for: Alterations of the Intracellular Peptidome in Response to the Proteasome Inhibitor Bortezomib
Source: PLoS One. 2013 Jan 7;8(1):e53263. doi: 10.1371/journal.pone.0053263 (PMC3538785; doi:10.1371/journal.pone.0053263)
Supplement: Table S4 — Time-dependence of peptides that showed partial decreases and increases in response to bortezomib. This table shows the data used to plot Figure 6 C and D. Abbreviations as in Tables S1 and S3. (XLSX) [file pone.0053263.s007.xlsx]

## Sheet: Sheet1
Table S4. Data for time course
All data from HEK293 cells treated with 500 nM bortezomib
Abbreviations as in Table S1
	Subcellular	Adj		Adj			Theor.	Average bortezomib/control
Precursor	Location	Up	Peptide sequence	Dwn	z	T	Mass	30'	90'
Protein DJ-1 ( Parkinson disease protein 7)	nucleus	*m	Ac-ASKRALVILA	k	2	1	1082.67	0.209302	0.508772
Eukaryotic translation elongation factor 1 beta	cytoplasm	*m	GFGDLKSPAGLQVLNDYL	a	2	2	1905.98	0.44	0.388889
Splicing factor, arginine/serine-rich 2	nucleus	*m	Ac-SYGRPPPDVEGMTSLKVDNL	t	2	1	2216.08	0.451613	0.375
Prefoldin subunit 1	cytoplasm	*m	Ac-AAPVDLELKKAFTEL	q	2	2	1685.92	0.458333	<0.2
Protein DJ-1 ( Parkinson disease protein 7)	nucleus	*m	Ac-ASKRALVIL	a	2	1	1011.63	0.47541	0.3125
Peptidylprolyl isomerase A	cytoplasm	f	EDENFILKHTGPGILSM	a	3	2	1899.94	0.521739	0.689655
Eukaryotic translation elongation factor 1 beta	cytoplasm	*m	GFGDLKSPAGLQVL	n	2	2	1400.77	0.592417	0.794118
Phosphatidylethanolamine-binding protein 1	cytoplasm	*m	PVDLSKWSGPLSLQEVDEQPQHPLHVTY	a	4	2	3198.6	0.6	0.547619
Prohibitin	mitochondria	*m	Ac-AAKVFESIGKFGLALA	v	2	2	1662.93	0.670732	0.953846
Heat shock 10kDa protein 1 (chaperonin 10)	mitochondria	*m	Ac-AGQAFRKFLPLFDRV	l	3	1	1805.99	0.671233	<0.2
Peptidylprolyl isomerase A	cytoplasm	*m	VNPTVFFDI	a	1	1	1050.54	0.694444	0.722222
Phosphatidylethanolamine-binding protein 1	cytoplasm	*m	PVDLSKWSGPLSL	q	2	2	1397.76	0.725806	1.06
40S Ribosomal protein S21	cytoplasm	l	AKADGIVSKNF	*	3	3	1148.62	0.759155	1.15772
FK506 Binding Protein	cytoplasm	m	GVQVETISPGDGRTFPKRGQT	c	4	2	2229.15	0.853333	0.931818
40S ribosomal protein S12	cytoplasm	*m	Ac-AEEGIAAGGVMDVNTALQEVLKT	a	2	1	2357.18	0.857143	<0.2
RNA binding motif protein 3	nucleus	*m	Ac-SSEEGKLFVGGLNF	n	1	1	1524.75	0.893617	0.682927
Phosphatidylethanolamine-binding protein 1	cytoplasm	y	AGAAVDELGKVLTPTQV	k	2	2	1667.91	0.952381	1.80952
Cytochrome c oxidase subunit 6b	mitochondria	*m	Ac-AEDMETKIKNYKT	a	3	3	1611.78	1	0.923077
Eukaryotic translation initiation factor 5A	cytoplasm	l	SAMTEEAAVAIKAMAK	*	3	3	1620.82	1.02857	1.15625
40S Ribosomal protein S21	cytoplasm	*	Ac-MQNDAGEFVDLYVPRK	c	2	1	1922.92	1.125	0.574074
Cytochrome c oxidase subunit 5a	mitochondria	l	RPTLNELGISTPEELGLDKV	*	3	2	2180.17	1.21429	1.23333
60S acidic ribosomal protein P1	cytoplasm	a	AGVNVEPFWPGLFAKAL	a	2	2	1814.97	1.22059	3.8
Cytochrome c oxidase subunit 5a	mitochondria	l	GISTPEELGLDKV	*	2	2	1356.71	1.62222	1.52273
60S acidic ribosomal protein P1	cytoplasm	a	GVNVEPFWPGLFA	k	2	1	1431.72	1.64706	3.28571
40S Ribosomal protein S28	cytoplasm	*	Ac-MDTSRVQPIKLAR	v	3	1	1555.85	1.75	4.66667
Macrophage migration inhibitory factor	cytoplasm	l	AQATGKPPQYIAVHVVPDQLMA	f	3	2	2333.22	1.78947	2.33
Histidine triad nucleotide-binding protein 1	cytoplasm	*m	Ac-ADEIAKAQVARPGGDTIFGKIIRKEI	p	4	3	2837.58	1.89286	3.33
Macrophage migration inhibitory factor	cytoplasm	v	PRASVPDGFLSELTQQL	a	2	1	1856.96	2.11111	1.93
Heat shock 10kDa protein 1 (chaperonin 10)	mitochondria	s	AAETVTKGGIMLPEKSQGKVLQA	t	4	4	2355.28	2.16216	4.46154
Triosephosphate isomerase 1	cytoplasm	k	LDPKIAVA	a	2	2	825.496	2.21429	3.66667
40S Ribosomal protein S21	cytoplasm	m	GESDDSILRLAKADGIVSKNF	*	3	3	2234.15	2.26316	4.54167
Heat shock 10kDa protein 1 (chaperonin 10)	mitochondria	*m	Ac-AGQAFRKFLPLFDR	v	3	1	1706.93	2.46154	3
FK506 Binding Protein	cytoplasm	d	VELLKLE	*	2	2	842.511	2.53846	3.38462
40S Ribosomal protein S28	cytoplasm	*	Ac-MDTSRVQPIKLARVTKVLGR	t	4	2	2309.34	2.65385	3.41
FK506 Binding Protein	cytoplasm	l	VFDVELLKLE	*	2	2	1203.67	2.65385	3.78
40S Ribosomal protein S21	cytoplasm	a	KADGIVSKNF	*	3	3	1077.58	2.86364	2.7
Heat shock 10kDa protein 1 (chaperonin 10)	mitochondria	*m	Ac-AGQAFRKFLPLFD	r	2	1	1550.82	2.91	2.81818
Triosephosphate isomerase 1	cytoplasm	l	ASQPDVDGFLVGGASLKPEFVDIINAKQ	*	3	3	2914.51	2.98	4.14
Nucleophosmin	nucleus	s	LGGFEITPPVVLR	l	2	1	1396.81	3	5
40S Ribosomal protein S21	cytoplasm	k	ADGIVSKNF	*	2	2	949.487	3.19355	4.7
Enhancer of rudimentary homolog	nucleus	*m	Ac-SHTILLVQPTKRPEGRTY	a	3	1	2137.16	3.34667	3.05333
40S Ribosomal protein S28	cytoplasm	*	Ac-MDTSRVQPIKL	a	2	1	1328.71	3.66667	2.46
